# Supplementary material for: Insights on Gut and Skin Wound Microbiome in Stranded Indo-Pacific Finless Porpoise (Neophocaena phocaenoides)
Source: Microorganisms. 2022 Jun 27;10(7):1295. doi: 10.3390/microorganisms10071295 (PMC9318903; doi:10.3390/microorganisms10071295)
Supplement: Supplementary file 1 [file microorganisms-10-01295-s001.zip]

Archive with 1 entries (1 files):
- microorganisms-1739287-supplementary.pdf
